# Supplementary material for: Ambient Particulate Matter Exposure Impairs Gut Barrier Integrity and Disrupts Goblet Cell Function
Source: Biomedicines. 2025 Jul 25;13(8):1825. doi: 10.3390/biomedicines13081825 (PMC12383586; doi:10.3390/biomedicines13081825)
Supplement: Supplementary file 1 [file biomedicines-13-01825-s001.zip]

Archive with 1 entries (1 files):
- biomedicines-3750252-supplementary.pdf
